# Supplementary material for: Integrated metabolomic and transcriptomic analyses reveal distinct flavonoid biosynthetic pathways underlying petal color diversity in Meconopsis
Source: Front Plant Sci. 2026 Feb 17;17:1743820. doi: 10.3389/fpls.2026.1743820 (PMC12955549; doi:10.3389/fpls.2026.1743820)
Supplement: Supplementary file 8 [file Table1.xlsx]

## Sheet: Table S1
Supplementary Table S1. All primers used in this study
Gene name	Seq ID	Forward Primer（5’→3’）	Reverse Primer（5’→3’）
GAPDH		TTCCGTGTTCCTACCGTTGA	TCCCTTCATCTTACCCTCGG
PAL6	TRINITY_DN38511_c0_g1	AGATGAGGTTAAGAGAATGGTCGAAG	GCAATGGCAGCAACTTGAGATATAG
PAL7	TRINITY_DN140846_c0_g1	GCAGGGGAAGCCAGAGTTTA	GCTACCATCTAGAATGTGCTCCA
PAL17	TRINITY_DN36576_c0_g1	TAAGCAAGCAGGGATCAGCG	CCTGACCCTACAGATGTACCG
4CL1	TRINITY_DN12811_c0_g1	CGTCGATGCAACTGCAAGTACA	CAATGAAGACTTCGCCGTCGTC
4CL13	TRINITY_DN22675_c0_g1	TGAGTCGGTGTTGGTCAGTGG	CCTTTCACTCTTCCCGTTGTCC
CHS2	TRINITY_DN3741_c0_g1	CCTGGTGCCGATTACCAACT	CCGGCGAAACATCCTTGTTG
CHS3	TRINITY_DN27623_c0_g1	CCTTGACGAGATGAGAAAGAGG	ACAACCGTTTCGACAGTAAGA
CHS4	TRINITY_DN20577_c0_g1	TCATGTGTTGAGCGAGTATGG	TCCAATCCATCTCCGGTAGT
CHI7	TRINITY_DN27276_c0_g1	GGAGTCTCACCATCAACCACTG	ATGGAACCAAAGGAAACGTCCC
CHI8	TRINITY_DN39193_c0_g1	CTGCTGATAAATACGAAGACGAAGAAG	GCTAATGACAGAATGCTGCTTCAAG
CHI15	TRINITY_DN177485_c0_g1	CGTTGCTCATGCAGACATCTA	CCACTTCTCTTCTCTGGCATTC
CHI16	TRINITY_DN73589_c0_g1	TGAATACTGTATCGGTGTTG	ACCAATAGCACATTCATACG
F3H1	TRINITY_DN8249_c0_g1	ATTGTTGAAGCCTGTGAAGACTGG	ATTCTCTAGCAAGGCGAGTCATTTC
F3H4	TRINITY_DN9975_c0_g1	TTGAGCTTGGGCTTGCCAGAAA	GACCCACGCCAAGAGCCAAAT
F3H5	TRINITY_DN65281_c0_g1	AACTCGGAGGAGGCGGAATG	AAGTCTGTCTGCACCGCTACA
F3H6	TRINITY_DN34942_c0_g1	ACTGATCCCGGCACGATTACCT	AAGGCTCCTTGGACTGGCTGAA
F3H7	TRINITY_DN169498_c0_g1	CATGGAGTGCCGGAGATAAT	GTCACGTTAAAGCTGGTTGAC
F3H9	TRINITY_DN32168_c0_g1	AGCTCTTGGACTTGAACCTGA	GCTCAGGGCATGCTGGATAA
F3’H2	TRINITY_DN2518_c0_g1	GCCGACTTGTATCCGAATCCG	TTCAACAGAAACCCGTGGAAGG
F3’H4	TRINITY_DN1715_c0_g1	CGCAACAAACTTCCATATCCAC	CACTGCCATGCCTAACTGA
F3’H5	TRINITY_DN4525_c0_g1	TAGCCCAAGCACAGCAAGAA	GCGTTGACGGATGAAGACGA
F3’H6	TRINITY_DN17189_c0_g1	ACGCAACAAACTTCCATATCCAC	ATGCACTGCCATGCCTAACT
F3’H7	TRINITY_DN57739_c0_g1	ATTGGATTCTGTTGTCGGCAAGG	AAGTGGCGTTGATGGATGAAGAC
DFR1	TRINITY_DN874_c0_g1	TGAGGACATTGTGGAAGCACA	ACTGCCGGAAGTAATCACCG
DFR2	TRINITY_DN8674_c0_g2	ACCTTCCAGGAGCATCAGAG	CATGAAAAACCCCCACGCAA
DFR3	TRINITY_DN6612_c0_g2	ACATTAGTCGTGGGTCCTTTC	GCGCTTCATTTCCTGTGATTAG
DFR4	TRINITY_DN178415_c0_g1	TGAGGAGATGTTTGGTGATGCA	ACGCACGCAGGGCATCTTA
DFR6	TRINITY_DN112389_c0_g1	AGGGTCCTGTTGTGGTAACC	TCGCGTACTGTGGCACGAA
FLS15	TRINITY_DN641_c0_g1	TCCTTGCCCACAACCAGAACT	TCCACAACGACCCATTTCTCCT
FLS17	TRINITY_DN68_c0_g2	AAACATGCACTCCCGACCAAAG	CGGAAGTGAGGAGCGAGTAATC
FLS18	TRINITY_DN68_c0_g1	TTAACCCTGCCTCTCCGAGT	ACCCTCTGGTTTAGGAGGTGA
FLS19	TRINITY_DN17070_c0_g1	ACCTCCATTCAATCACCAGTGT	GGCGACTTTATTGCTCGACAAA
ANS1	TRINITY_DN51198_c0_g1	AGTGACGACTCCACTGCTAAC	GAAAGAAGCCCCAGTGTTGG
ANS2	TRINITY_DN12595_c0_g1	AACATGTCGCTGGCCTTCAA	TGTGCTCGACGCTCTTGTAT
ANS3	TRINITY_DN67374_c0_g1	ATTGGTTTGCCGTCACATGC	AGCAACCCATTTCCCCATGT
UFGT1	TRINITY_DN1479_c0_g1	GACTGCTGGTCCTTGTTCTTTA	TCTTCTTCGCGTCCTTCAATAC
UFGT2	TRINITY_DN155370_c0_g1	TGGGCGTACCTTTGGTTTCA	CAAGAGTGATGGACTGACGAA
UFGT4	TRINITY_DN46168_c0_g1	AGCATAACGGCTGGTGTACC	CCTATCCCCCAAACATCCGA
UFGT5	TRINITY_DN177692_c1_g1	TGCGGGTCTGCGTCAATGT	TCTCAACTTCCACGGCGACTT
MYB1	TRINITY_DN2870_c0_g1	CTCATGGTGAAGGTTGCTGGA	TCCTCAGTGAAGTTTCCTCGTT
MYB2	TRINITY_DN4192_c0_g1	AGGCCTGGTATCAAAAGAGGTG	TGCTGCCCATCTATTGCCAA
MYB30	TRINITY_DN8114_c1_g1	AGCAGGACTGAACCGATGTCG	ATCCGCGTGATGAGATCCAGTT
bHLH1	TRINITY_DN765_c0_g1	TGGGTGAGAAGACAATGGTGGT	ACAGCAGAAATGTTGGCAGTGA
bHLH2	TRINITY_DN5729_c0_g1	TCTGGCTTTGATTGGCTGATTG	TGGGTAGCCGTTGGACCTAA
bHLH8	TRINITY_DN6790_c0_g1	AGGTTACTGGCAAGGCTGTCAT	AGATTGAGGTCGAGTCGTGGAT
bHLH19	TRINITY_DN4999_c0_g1	ATCATCTCGTTCAGGGCAGTCA	CCTTGTCAGAGTTACGGCTACG

## Sheet: Table S2
Supplementary Table S2. Correlation matrix between chromaticity values and pigment content
Species	Indicator	L*	a*	b*	C*
M. balangensis	ChlorophyII	-0.371	0.323	-0.045	0.063
	Carotenoid	-0.283	.739a	0.205	-0.164
	Flavonoid	-.797a	-0.445	-.668a	0.665
	Total anthocyanin	-.729a	-.682a	-.837b	.820b
	pH	-0.392	0.396	-0.054	0.078
M. punicea	ChlorophyII	-0.614	0.334	.721a	0.414
	Carotenoid	-.906b	.882b	.882b	.905b
	Flavonoid	-.929b	.913b	.848b	.925b
	Total anthocyanin	-.922b	.935b	.812b	.937b
	pH	-.975b	.802b	.938b	.849b
M. integrifolia	ChlorophyII	.982b	.749 a	-.971b	-.965b
	Carotenoid	.962b	.787 a	-.976b	-.972b
	Flavonoid	.929b	.892b	-.959b	-.963b
	Total anthocyanin	.922b	.929b	-.967b	-.974b
	pH	-.890b	-.958b	.955b	.965b
Note: The asterisk (*) in L*, a*, and b* is part of the name. Pearson correlation analysis was used; a indicates a significant correlation at the 0.01 level, and b indicates a significant correlation at the 0.05 level.

## Sheet: Table S3
Supplementary Table S3. Transcriptome sequencing data quality
Sample	Raw_Reads	Clean_Reads	Clean_Bases	Q20（%）	Q30（%）	GC%（%）
Ma_1	39049368	30493982	4.38G	95.06	92.74	42.37
Ma_2	51703682	49050664	7.19G	95.54	93.18	43.74
Ma_3	42571432	35532900	5.12G	96.62	94.65	43.14
Mb_1	57617966	56500896	8.37G	97.93	93.33	40.96
Mb_2	56644422	55606916	8.24G	97.77	92.95	41.11
Mb_3	54391208	53437108	7.92G	97.92	93.3	41.2
Mp_1	38125204	35360074	5.16G	96.76	95	41.7
Mp_2	36725600	34223276	5.00G	96.56	94.74	41.94
Mp_3	34881620	32133326	4.69G	96.97	95.38	41.77
Mi_1	39824748	36080462	5.26G	96.79	95.07	42.72
Mi_2	43699592	39834630	5.80G	96.19	94.42	42.81
Mi_3	44479188	40505746	5.92G	97.01	95.44	42.82

## Sheet: Table S4
Supplementary Table S4. Statistical tables of assembly results
Lenth	Value	Percent（%）
All	122876	100
200-500	85727	69.77
500-1000	21025	17.11
1000-1500	7094	5.77
1500-2000	4231	3.44
＞2000	4799	3.91

## Sheet: Table S5
Supplementary Table S5. Statistics of DEG Annotation Data
Annotated	Number	Ratio（%）
All	122876	100
GO	42229	34.37
KEGG	17957	14.61
Pfam	33428	27.2
swissprot	33998	27.67
eggNOG	47233	38.44
NR	63306	51.52
TF	2441	1.99

## Sheet: Table S6
Supplementary Table S6. DEGs in the flavonoid biosynthesis pathway in Mb vs Ma
Name	Gene ID	Ma_1 TPM	Ma_2 TPM	Ma_3 TPM	Mb_1 TPM	Mb_2 TPM	Mb_3 TPM	Gene function
ANS1	TRINITY_DN51198_c0_g1	0.15	0.21	0.68	9.48	19.76	20.37	Anthocyanidin synthase
ANS2	TRINITY_DN12595_c0_g1	0.05	0.28	0.18	7.23	5.85	3.21	Anthocyanidin synthase
DFR1	TRINITY_DN874_c0_g1	290.5	179.67	274.37	5.36	4.22	6.41	Bifunctional dihydroflavonol 4-reductase/flavanone 4-reductase
DFR2	TRINITY_DN8674_c0_g2	0	0	0.11	15.59	58.61	64	Bifunctional dihydroflavonol 4-reductase/flavanone 4-reductase
DFR3	TRINITY_DN6612_c0_g2	18.27	3.08	13.74	160.39	100.9	83.47	Bifunctional dihydroflavonol 4-reductase/flavanone 4-reductase
DFR4	TRINITY_DN178415_c0_g1	0	0	0	4.15	4.6	8.08	Bifunctional dihydroflavonol 4-reductase/flavanone 4-reductase
DFR5	TRINITY_DN8674_c0_g1	4.1	3.57	2.54	10.77	10.42	6.47	Bifunctional dihydroflavonol 4-reductase/flavanone 4-reductase
F3H1	TRINITY_DN8249_c0_g1	299.08	384.15	781.41	0.12	0.39	0	Flavanone 3-hydroxylase
F3H2	TRINITY_DN1757_c0_g1	214.05	396.91	643.11	1.89	1.29	1.33	Flavanone 3-hydroxylase
F3H3	TRINITY_DN13678_c0_g1	78.31	154.53	312.98	0	0	0	Flavanone 3-hydroxylase
F3H4	TRINITY_DN9975_c0_g1	0	0.01	0.08	6.77	4.35	3.57	Flavanone 3-hydroxylase
F3H5	TRINITY_DN65281_c0_g1	0	0	0	2.84	7.32	6.84	Flavanone 3-hydroxylase
F3H6	TRINITY_DN34942_c0_g1	0.48	0.58	1.36	5.66	4.33	6.56	Flavanone 3-hydroxylase
F3'H1	TRINITY_DN13527_c0_g1	266.84	133.33	230.97	0	0	0	Flavonoid 3'-monooxygenase
F3'H2	TRINITY_DN2518_c0_g1	170.69	150.52	229.13	1.28	2.81	2.28	Flavonoid 3'-monooxygenase
F3'H3	TRINITY_DN27654_c0_g2	12.16	10.4	15.66	0	0	0	Flavonoid 3'-monooxygenase
F3'H4	TRINITY_DN1715_c0_g1	15.15	20.62	58.15	0.95	0.79	0	Flavonoid 3'-monooxygenase
F3'H5	TRINITY_DN4525_c0_g1	106.55	143.9	199.96	679.04	797.44	624.45	Flavonoid 3'-monooxygenase
CHI1	TRINITY_DN73346_c0_g1	16.68	17.84	9.65	0	0	0.25	Chalcone--flavonone isomerase
CHI2	TRINITY_DN24082_c0_g1	17.49	5.27	25.48	3.23	2.81	2.95	Chalcone--flavonone isomerase
CHI3	TRINITY_DN32334_c0_g1	8.42	23.84	28.32	0.26	0	0	Chalcone--flavonone isomerase
CHI4	TRINITY_DN1491_c0_g1	45.59	94.53	115.67	5.92	11.44	4.67	Chalcone--flavonone isomerase
CHI5	TRINITY_DN2292_c0_g1	58.76	112.81	127.82	16.49	14.56	20.75	Chalcone--flavonone isomerase
CHI6	TRINITY_DN38018_c0_g1	7.01	3.91	5.53	0.31	0.42	1.02	Chalcone--flavonone isomerase
CHI7	TRINITY_DN27276_c0_g1	0	0	0	12.66	9.51	13.07	Chalcone--flavonone isomerase
CHI8	TRINITY_DN39193_c0_g1	0	0	0	12.27	9.86	11.1	Chalcone--flavonone isomerase
CHI9	TRINITY_DN124090_c0_g2	0	0	0	3.79	8.68	6.82	Chalcone--flavonone isomerase
CHI10	TRINITY_DN136032_c0_g1	0	0	0	3.49	1.61	8	Chalcone--flavonone isomerase
CHS1	TRINITY_DN1525_c0_g1	314.82	487.51	877.59	76.16	81.5	76.44	Chalcone synthase
CHS2	TRINITY_DN3741_c0_g1	43.52	64.66	102.75	26.23	24.47	22.8	Chalcone synthase
CHS3	TRINITY_DN27623_c0_g1	0	0.34	0.36	48.96	37.57	37.17	Chalcone synthase
CHS4	TRINITY_DN20577_c0_g1	0	0	1.71	60.05	51.84	65.98	Chalcone synthase
CHS5	TRINITY_DN2139_c0_g1	0	0	2.02	1.3	5.48	4.47	Chalcone synthase
UFGT1	TRINITY_DN1479_c0_g1	164.49	122.61	183.94	16.52	8.56	11.13	Anthocyanidin 3-O-glucosyltransferase
UFGT2	TRINITY_DN155370_c0_g1	7.9	8.52	13.87	1.08	0.36	1.09	Anthocyanidin 3-O-glucosyltransferase
FLS1	TRINITY_DN15465_c0_g1	40.41	66.29	66.94	0	0	0	Flavonol synthase
FLS2	TRINITY_DN2389_c0_g1	17.15	19.75	24.4	2.8	4.37	5.32	Flavonol synthase
FLS3	TRINITY_DN13142_c0_g1	10.03	11.86	11.64	0	0	0	Flavonol synthase
FLS4	TRINITY_DN109477_c0_g1	41.45	16.99	106.98	1.05	8.02	3.41	Flavonol synthase
FLS5	TRINITY_DN10901_c0_g1	12.91	7.45	9.75	4.91	3.26	4.33	Flavonol synthase
FLS6	TRINITY_DN21334_c0_g1	39.74	25.63	24.18	0	0	0	Flavonol synthase
FLS7	TRINITY_DN508_c0_g1	122.49	203.25	324.75	1.14	3.68	2.87	Flavonol synthase
FLS8	TRINITY_DN31606_c0_g1	8.39	3.86	4.41	1.4	0.46	0.62	Flavonol synthase
FLS9	TRINITY_DN9168_c0_g1	27.07	53.8	32.25	3.92	4.86	3.33	Flavonol synthase
FLS10	TRINITY_DN33074_c0_g1	7.06	2.42	14.97	0	0	0	Flavonol synthase
FLS11	TRINITY_DN53235_c0_g1	1.12	5.08	0.89	0	0	0	Flavonol synthase
FLS12	TRINITY_DN41689_c0_g1	0	0	0	14.54	11.49	35.29	Flavonol synthase
FLS13	TRINITY_DN25570_c0_g1	0.02	0.29	0.02	10.1	5.04	2.8	Flavonol synthase
FLS14	TRINITY_DN7452_c0_g1	2.36	0.32	1.67	53.02	59.75	61.09	Flavonol synthase
FLS15	TRINITY_DN641_c0_g1	0.09	1.48	0.89	5.23	4.34	10.73	Flavonol synthase
PAL1	TRINITY_DN71752_c0_g1	2.67	6.37	3.32	0	0	0	Phenylalanine ammonia-lyase
PAL2	TRINITY_DN16189_c0_g1	23.22	27.85	33.26	5.35	4.07	7.57	Phenylalanine ammonia-lyase
PAL3	TRINITY_DN49857_c0_g1	164.2	339.02	383.5	0	0	0	Phenylalanine ammonia-lyase
PAL4	TRINITY_DN51697_c0_g1	27.56	54.45	51.77	0	0.87	0.94	Phenylalanine ammonia-lyase
PAL5	TRINITY_DN986_c1_g1	14.08	16.15	9.22	0.52	1.06	1.35	Phenylalanine ammonia-lyase
PAL6	TRINITY_DN38511_c0_g1	20.37	24.43	32.21	265.38	279.42	462.79	Phenylalanine ammonia-lyase
PAL7	TRINITY_DN140846_c0_g1	3.14	1.89	2.47	177.14	162.89	281.24	Phenylalanine ammonia-lyase
PAL8	TRINITY_DN22104_c0_g1	0	0	0	9.57	7.33	12.65	Phenylalanine ammonia-lyase
PAL9	TRINITY_DN28587_c0_g1	0	0	0	15.91	8.87	9.38	Phenylalanine ammonia-lyase
PAL10	TRINITY_DN17720_c0_g1	0	0	0	281.16	386.66	535.86	Phenylalanine ammonia-lyase
PAL11	TRINITY_DN39172_c0_g1	0	0.59	0.33	126.27	246.65	316.33	Phenylalanine ammonia-lyase
PAL12	TRINITY_DN32141_c0_g1	0.18	0.36	0.33	8.33	9.84	18.57	Phenylalanine ammonia-lyase
PAL13	TRINITY_DN38713_c0_g1	0.25	0.17	0.57	10.16	4.46	8.43	Phenylalanine ammonia-lyase
PAL14	TRINITY_DN986_c3_g1	0	0	1.38	10.23	15.99	27.23	Phenylalanine ammonia-lyase
PAL15	TRINITY_DN170182_c0_g1	0.52	0.79	0.24	12.67	7.19	5.98	Phenylalanine ammonia-lyase
4CL1	TRINITY_DN12811_c0_g1	5.37	2.68	7.5	0.13	0.7	0.61	4-coumarate--CoA ligase
4CL2	TRINITY_DN6000_c0_g1	28.81	23.95	49.86	1.02	2.24	1.71	4-coumarate--CoA ligase
4CL3	TRINITY_DN75077_c0_g1	14.73	12.12	26.83	0	0.68	0.45	4-coumarate--CoA ligase
4CL4	TRINITY_DN180195_c0_g1	3.04	13.55	4.1	0.15	0	0.5	4-coumarate--CoA ligase
4CL5	TRINITY_DN38793_c0_g1	0	0	0	2.65	7.57	6.63	4-coumarate--CoA ligase
4CL6	TRINITY_DN17352_c0_g1	0.29	0	0.1	6.37	4.53	1.97	4-coumarate--CoA ligase
4CL7	TRINITY_DN10137_c0_g1	0.02	0	0.07	11.04	11.98	14.06	4-coumarate--CoA ligase
4CL8	TRINITY_DN3518_c0_g1	11.79	11.06	12.23	19.14	20.9	26.5	4-coumarate--CoA ligase
4CL9	TRINITY_DN269_c0_g1	0.19	0.03	2.52	7.18	8.15	12.93	4-coumarate--CoA ligase
C4H1	TRINITY_DN27704_c0_g1	0.76	1.21	1.58	17.92	14.47	22.87	trans-cinnamate 4-monooxygenase
C4H2	TRINITY_DN71424_c0_g1	11.74	24.97	17.43	120.47	140.61	170.2	trans-cinnamate 4-monooxygenase

## Sheet: Table S7
Supplementary Table S7. DEGs in the flavonoid biosynthesis pathway in Mp vs Ma
Name	Gene ID	Ma_1 TPM	Ma_2 TPM	Ma_3 TPM	Mp_1 TPM	Mp_2 TPM	Mp_3 TPM	Gene function
ANS1	TRINITY_DN51198_c0_g1	0.15	0.21	0.68	18.66	26.71	24.71	Anthocyanidin synthase
ANS2	TRINITY_DN12595_c0_g1	0.05	0.28	0.18	2.74	4.84	3.56	Anthocyanidin synthase
ANS3	TRINITY_DN67374_c0_g1	3.85	2.92	2.13	8.96	13.38	13.4	Anthocyanidin synthase
DFR3	TRINITY_DN6612_c0_g2	18.27	3.08	13.74	33.9	24.64	46.14	Bifunctional dihydroflavonol 4-reductase/flavanone 4-reductase
DFR5	TRINITY_DN8674_c0_g1	4.1	3.57	2.54	7.61	5.34	9.99	Bifunctional dihydroflavonol 4-reductase/flavanone 4-reductase
DFR6	TRINITY_DN112389_c0_g1	0	0	0	15.74	16.5	21.27	Bifunctional dihydroflavonol 4-reductase/flavanone 4-reductase
F3H1	TRINITY_DN8249_c0_g1	299.08	384.15	781.41	44.73	14.26	103.93	Flavanone 3-hydroxylase
F3H2	TRINITY_DN1757_c0_g1	214.05	396.91	643.11	82.29	55.8	155.45	Flavanone 3-hydroxylase
F3H3	TRINITY_DN13678_c0_g1	78.31	154.53	312.98	1.41	0.51	0	Flavanone 3-hydroxylase
F3H6	TRINITY_DN34942_c0_g1	0.48	0.58	1.36	155.08	107.94	289.99	Flavanone 3-hydroxylase
F3H7	TRINITY_DN169498_c0_g1	8.11	3.79	3.13	30.52	20.25	20.2	Flavanone 3-hydroxylase
F3H8	TRINITY_DN51254_c0_g1	0	0	0	34.09	10.1	21.42	Flavanone 3-hydroxylase
F3'H1	TRINITY_DN13527_c0_g1	266.84	133.33	230.97	0	0	0	Flavonoid 3'-monooxygenase
F3'H2	TRINITY_DN2518_c0_g1	170.69	150.52	229.13	26.5	40.79	37.35	Flavonoid 3'-monooxygenase
F3'H5	TRINITY_DN4525_c0_g1	106.55	143.9	199.96	16.09	27.15	17.24	Flavonoid 3'-monooxygenase
F3'H6	TRINITY_DN17189_c0_g1	0	0	0	88.82	147.48	172.81	Flavonoid 3'-monooxygenase
F3'H7	TRINITY_DN57739_c0_g1	0	0	0	19.49	49.05	42.19	Flavonoid 3'-monooxygenase
CHI1	TRINITY_DN73346_c0_g1	16.68	17.84	9.65	0	0	0	Chalcone--flavonone isomerase
CHI2	TRINITY_DN24082_c0_g1	17.49	15.27	25.48	0.61	0	0.69	Chalcone--flavonone isomerase
CHI3	TRINITY_DN32334_c0_g1	8.42	23.84	28.32	1.67	0.2	0.62	Chalcone--flavonone isomerase
CHI11	TRINITY_DN72764_c0_g2	5.44	4.11	3.97	0	0	0.11	Chalcone--flavonone isomerase
CHI12	TRINITY_DN33672_c0_g1	33.97	11.46	24.56	2.31	2.08	2.36	Chalcone--flavonone isomerase
CHI8	TRINITY_DN39193_c0_g1	0	0	0	27.8	17.41	18.39	Chalcone--flavonone isomerase
CHI9	TRINITY_DN124090_c0_g2	0	0	0	9.06	8.4	5.74	Chalcone--flavonone isomerase
CHI10	TRINITY_DN29941_c0_g1	0	0	0	17.49	7.42	9.3	Chalcone--flavonone isomerase
CHS1	TRINITY_DN1525_c0_g1	314.82	487.51	877.59	293.91	227.54	422.45	Chalcone synthase
CHS8	TRINITY_DN3741_c1_g1	1039.02	1151.21	2352.41	119.87	28.85	350.29	Chalcone synthase
CHS2	TRINITY_DN3741_c0_g1	43.52	64.66	50.75	215.71	369.41	447.32	Chalcone synthase
CHS3	TRINITY_DN27623_c0_g1	0	0.34	0.36	125.29	71.68	111.82	Chalcone synthase
CHS4	TRINITY_DN20577_c0_g1	0	0	1.71	345.13	326.04	323.52	Chalcone synthase
CHS5	TRINITY_DN2139_c0_g1	0	0	2.02	86.92	74.98	161.28	Chalcone synthase
UFGT2	TRINITY_DN155370_c0_g1	7.9	8.52	13.87	38.77	45.83	57.86	Anthocyanidin 3-O-glucosyltransferase
UFGT3	TRINITY_DN25130_c0_g1	0	0	0	30.75	30.16	28.47	Anthocyanidin 3-O-glucosyltransferase
UFGT4	TRINITY_DN46168_c0_g1	0	0	0	45.4	33.81	22.49	Anthocyanidin 3-O-glucosyltransferase
FLS1	TRINITY_DN15465_c0_g1	40.41	66.29	102.75	0	0	0	Flavonol synthase
FLS2	TRINITY_DN2389_c0_g1	17.15	19.75	24.4	5.49	8.12	1.84	Flavonol synthase
FLS3	TRINITY_DN13142_c0_g1	10.03	11.86	11.64	0	0	0	Flavonol synthase
FLS4	TRINITY_DN109477_c0_g1	41.45	56.99	46.98	0	1.13	0	Flavonol synthase
FLS7	TRINITY_DN508_c0_g1	122.49	203.25	324.75	4.21	6.17	6.34	Flavonol synthase
FLS9	TRINITY_DN9168_c0_g1	27.07	53.8	32.25	0.34	0.16	0.57	Flavonol synthase
FLS10	TRINITY_DN33074_c0_g1	7.06	2.42	14.97	0	0	0	Flavonol synthase
FLS16	TRINITY_DN21334_c0_g1	39.74	25.63	24.18	0	0	0	Flavonol synthase
FLS14	TRINITY_DN7452_c0_g1	2.36	0.32	1.67	67.05	43.6	36.14	Flavonol synthase
FLS15	TRINITY_DN641_c0_g1	0.09	1.48	0.89	81.84	96.46	89.49	Flavonol synthase
FLS17	TRINITY_DN68_c0_g2	0	0.5	0.09	51.93	42.77	88.92	Flavonol synthase
FLS18	TRINITY_DN68_c0_g1	0	1.81	0.47	46.48	76.87	73.95	Flavonol synthase
C4H3	TRINITY_DN11513_c0_g1	100.39	121.82	135.1	18.87	21.07	11.27	trans-cinnamate 4-monooxygenase
C4H1	TRINITY_DN27704_c0_g1	0.76	1.21	1.58	9.11	10.51	9.23	trans-cinnamate 4-monooxygenase
PAL18	TRINITY_DN2156_c0_g1	78.39	85.99	148.48	9.1	6.13	15.01	Phenylalanine ammonia-lyase
PAL19	TRINITY_DN101569_c0_g1	90.86	108.33	126.78	9.73	3.66	18.87	Phenylalanine ammonia-lyase
PAL7	TRINITY_DN140846_c0_g1	3.14	1.89	2.47	19.29	11.25	28.36	Phenylalanine ammonia-lyase
PAL12	TRINITY_DN32141_c0_g1	0.18	0.36	0.33	20.18	13.76	22.99	Phenylalanine ammonia-lyase
PAL16	TRINITY_DN69246_c0_g1	1.68	0.37	0.49	24.7	39.02	38.49	Phenylalanine ammonia-lyase
PAL17	TRINITY_DN36576_c0_g1	5.53	1.89	8.16	51.02	74.4	42.94	Phenylalanine ammonia-lyase
4CL4	TRINITY_DN180195_c0_g1	3.04	13.55	4.1	0.67	0.72	2.43	4-coumarate--CoA ligase
4CL10	TRINITY_DN20910_c0_g1	28.44	42.58	43.55	0.25	3.06	1.59	4-coumarate--CoA ligase
4CL11	TRINITY_DN119924_c0_g1	4.74	5.7	4.09	0.63	1.91	0.83	4-coumarate--CoA ligase
4CL12	TRINITY_DN11652_c0_g1	2.52	10.16	4.45	0.59	0.48	1.98	4-coumarate--CoA ligase
4CL1	TRINITY_DN12811_c0_g1	5.37	2.68	7.5	18.12	17.27	13.02	4-coumarate--CoA ligase
4CL7	TRINITY_DN10137_c0_g1	0.02	0	0.07	3.44	4.22	3.22	4-coumarate--CoA ligase
4CL9	TRINITY_DN269_c0_g1	0.19	0.03	2.52	7.85	8.54	11	4-coumarate--CoA ligase
4CL13	TRINITY_DN22675_c0_g1	1.17	4.09	1.88	22.71	10.6	15.81	4-coumarate--CoA ligase

## Sheet: Table S8
Supplementary Table S8. DEGs in the flavonoid and flavonol biosynthesis pathway in Mi vs Ma
Name	Gene ID	Ma_1 TPM	Ma_2 TPM	Ma_3 TPM	Mi_1 TPM	Mi_2 TPM	Mi_3 TPM	Gene function
ANS1	TRINITY_DN51198_c0_g1	0.15	0.21	0.68	43.9	24.01	26.18	Anthocyanidin synthase
ANS3	TRINITY_DN67374_c0_g1	3.85	2.92	2.13	760.8	496.6	535.99	Anthocyanidin synthase
DFR1	TRINITY_DN874_c0_g1	290.5	179.67	274.37	31.19	34.06	37.1	Bifunctional dihydroflavonol 4-reductase/flavanone 4-reductase
DFR5	TRINITY_DN8674_c0_g1	4.1	3.57	2.54	23.91	16.54	14.23	Bifunctional dihydroflavonol 4-reductase/flavanone 4-reductase
F3H1	TRINITY_DN8249_c0_g1	299.08	384.15	781.41	0.83	0.85	1.36	Flavanone 3-hydroxylase
F3H3	TRINITY_DN13678_c0_g1	78.31	154.53	312.98	0.89	0.41	0.41	Flavanone 3-hydroxylase
F3H9	TRINITY_DN32168_c0_g1	0	0	0	98.19	50.79	71.3	Flavanone 3-hydroxylase
FLS4	TRINITY_DN109477_c0_g1	41.45	16.99	106.98	6.54	3.5	8.55	Flavonol synthase
FLS9	TRINITY_DN9168_c0_g1	27.07	53.8	32.25	0.34	0.27	0.71	Flavonol synthase
FLS14	TRINITY_DN7452_c0_g1	2.36	0.32	1.67	38.27	12.84	24.46	Flavonol synthase
FLS15	TRINITY_DN641_c0_g1	0.09	1.48	0.89	2270.7	2529.66	2108.29	Flavonol synthase
FLS17	TRINITY_DN68_c0_g2	0	0.5	0.09	987.1	724.5	599.2	Flavonol synthase
FLS18	TRINITY_DN68_c0_g1	0	1.81	0.47	3516.43	3598.9	3396.23	Flavonol synthase
FLS19	TRINITY_DN17070_c0_g1	0	0	0	46.5	61.74	67.97	Flavonol synthase
CHI4	TRINITY_DN1491_c0_g1	45.59	94.53	115.67	7.96	19.84	19.02	Chalcone--flavonone isomerase
CHI13	TRINITY_DN23679_c0_g1	198.18	163.2	346.28	1.15	0.92	1.21	Chalcone--flavonone isomerase
CHI14	TRINITY_DN1086_c1_g1	14.62	8.4	10.81	33.93	24.94	28.22	Chalcone--flavonone isomerase
CHI15	TRINITY_DN177485_c0_g1	0	0	0	18.66	16.48	15.7	Chalcone--flavonone isomerase
CHI16	TRINITY_DN73589_c0_g1	0	0	0	13.91	7.89	9.22	Chalcone--flavonone isomerase
CHI17	TRINITY_DN51834_c0_g1	7.48	5.66	2.11	13.64	11.62	10.72	Chalcone--flavonone isomerase
CHS8	TRINITY_DN3741_c1_g1	1039.02	1151.21	2352.41	2.4	1.22	1.82	Chalcone synthase
CHS2	TRINITY_DN3741_c0_g1	43.52	64.66	102.75	638.44	605.95	1048.8	Chalcone synthase
CHS3	TRINITY_DN27623_c0_g1	0	0.34	0.36	405.48	498.31	588.29	Chalcone synthase
CHS5	TRINITY_DN2139_c0_g1	0	0	2.02	77.47	89.33	162.43	Chalcone synthase
CHS6	TRINITY_DN42267_c0_g1	0.84	0.6	0	166.31	198.11	317.32	Chalcone synthase
CHS7	TRINITY_DN23587_c0_g1	0	0	0	26.36	27.53	54.88	Chalcone synthase
UFGT7	TRINITY_DN136398_c0_g1	0	0	0.21	6.25	10.25	8	Anthocyanidin 3-O-glucosyltransferase
UFGT5	TRINITY_DN177692_c1_g1	0	0	0	7.54	2.26	4.92	Anthocyanidin 3-O-glucosyltransferase
UFGT6	TRINITY_DN3886_c0_g1	0.07	0.02	0.17	1.02	0.61	1.22	Anthocyanidin 3-O-glucosyltransferase
F3'H1	TRINITY_DN13527_c0_g1	266.84	133.33	230.97	0	0	0	Flavonoid 3'-monooxygenase
F3'H2	TRINITY_DN2518_c0_g1	170.69	150.52	229.13	38.62	42.67	69.83	Flavonoid 3'-monooxygenase
F3'H4	TRINITY_DN1715_c0_g1	15.15	20.62	58.15	171.66	160.64	357.74	Flavonoid 3'-monooxygenase
PAL3	TRINITY_DN49857_c0_g1	164.2	339.02	383.5	0	0	0	Phenylalanine ammonia-lyase
PAL18	TRINITY_DN2156_c0_g1	78.39	85.99	148.48	39.17	40.82	42.75	Phenylalanine ammonia-lyase
PAL19	TRINITY_DN101569_c0_g1	90.86	108.33	126.78	16.08	11.98	17.3	Phenylalanine ammonia-lyase
PAL20	TRINITY_DN2156_c0_g2	68.1	87.88	108.99	14.59	18.16	23.75	Phenylalanine ammonia-lyase
PAL21	TRINITY_DN17693_c0_g1	114.3	218.92	240.95	35.58	52.94	52.21	Phenylalanine ammonia-lyase
PAL7	TRINITY_DN140846_c0_g1	3.14	1.89	2.47	54.69	66.03	68.9	Phenylalanine ammonia-lyase
PAL9	TRINITY_DN28587_c0_g1	0	0	0	26.9	16.94	9.64	Phenylalanine ammonia-lyase
PAL11	TRINITY_DN39172_c0_g1	0	0.59	0.33	20.14	22.69	26.49	Phenylalanine ammonia-lyase
PAL12	TRINITY_DN32141_c0_g1	0.18	0.36	0.33	85.46	106.4	93.36	Phenylalanine ammonia-lyase
PAL13	TRINITY_DN38713_c0_g1	0.25	0.17	0.57	13.14	8.95	11.32	Phenylalanine ammonia-lyase
PAL17	TRINITY_DN36576_c0_g1	5.53	1.89	8.16	44.91	61.73	79.92	Phenylalanine ammonia-lyase
PAL22	TRINITY_DN124923_c0_g2	0	0	0	121.6	115.34	134.95	Phenylalanine ammonia-lyase
PAL23	TRINITY_DN61945_c0_g1	0	0	0	27.16	14.01	15.61	Phenylalanine ammonia-lyase
PAL24	TRINITY_DN986_c3_g2	0	0	0	23.32	6.47	5.55	Phenylalanine ammonia-lyase
C4H4	TRINITY_DN102219_c0_g1	32.55	24.41	36.33	0	0	0	trans-cinnamate 4-monooxygenase
C4H1	TRINITY_DN27704_c0_g1	0.76	1.21	1.58	20.57	18.94	22.04	trans-cinnamate 4-monooxygenase
C4H2	TRINITY_DN71424_c0_g1	11.74	24.97	17.43	38.97	30.11	31.29	trans-cinnamate 4-monooxygenase
4CL10	TRINITY_DN20910_c0_g1	28.44	42.58	43.55	0	0	0	4-coumarate--CoA ligase
4CL3	TRINITY_DN75077_c0_g1	14.73	12.12	26.83	0.54	0.33	0.82	4-coumarate--CoA ligase
4CL4	TRINITY_DN180195_c0_g1	3.04	13.55	4.1	0	0.2	0	4-coumarate--CoA ligase
4CL1	TRINITY_DN12811_c0_g1	5.37	2.68	7.5	55.51	77.41	107.31	4-coumarate--CoA ligase
4CL8	TRINITY_DN3518_c0_g1	11.79	11.06	12.23	28.06	29.33	28.84	4-coumarate--CoA ligase
4CL9	TRINITY_DN269_c0_g1	0.19	0.03	2.52	2.91	4.34	6.76	4-coumarate--CoA ligase
4CL12	TRINITY_DN11652_c0_g1	2.52	10.16	4.45	13.51	15.71	18.05	4-coumarate--CoA ligase
4CL14	TRINITY_DN20798_c0_g1	3.85	2.51	3.17	12.16	9.46	12.24	4-coumarate--CoA ligase

## Sheet: Table S9
Supplementary Table S9. Correlation between Relative Expression Levels of DEGs and Total Anthocyanin Content in Mb
	MYB1	MYB2	bHLH1	bHLH2	Total anthocyanin
PAL6	-.678*	0.662874	.935**	-.755*	.963**
CHS4	-.896**	-0.328455	0.139037	-.839**	0.444386
CHI7	-.955**	-0.343658	0.17361	-.894**	0.534636
F3H4	.944**	-0.238498	-.677*	.961**	-.901**
F3H5	-.948**	-0.361787	0.151732	-.885**	0.518738
F3H6	.887**	-0.305086	-0.647015	.908**	-.884**
F3'H2	.978**	-0.0613936	-0.50424	.951**	-.792*
F3'H5	-.970**	0.0819881	0.565625	-.949**	.827**
DFR2	0.275212	.960**	.725*	0.140759	0.409771
DFR3	-.979**	-0.0835495	0.420369	-.953**	.742*
DFR4	0.17494	.938**	.749*	0.0560249	0.495387
ANS1	0.19261	.972**	.781*	0.0589947	0.482486
ANS2	-0.392599	.818**	.977**	-0.510802	.850**
UFGT1	-.984**	-0.150988	0.36672	-.945**	.678*
UFGT2	-.989**	-0.0903812	0.413259	-.959**	.723*
MYB1	1	0.0575723	-0.440313	.972**	-.740*
MYB2	0.0575723	1	.823**	-0.0639549	0.585526
bHLH1	-0.440313	.823**	1	-0.538948	.887**
bHLH2	.972**	-0.0639549	-0.538948	1	-.825**
**. Significant correlation at the 0.01 level.
*. Significant correlation at the 0.05 level.

## Sheet: Table S10
Supplementary Table S10. Correlation between Relative Expression Levels of DEGs and Total Anthocyanin Content in Mp
	MYB1	MYB30	bHLH8	bHLH19	Total anthocyanin
PAL17	.708*	-.910**	0.28775	-.874**	-.964**
4CL13	0.535577	-.973**	0.0783785	-.758*	-.995**
CHS4	0.150438	.778*	0.600622	0.122524	.728*
CHI8	-0.596782	.952**	-0.159833	.819**	.980**
F3H6	-.892**	.749*	-0.586157	.956**	.838**
F3H7	0.655687	-.936**	0.22517	-.835**	-.982**
F3'H2	0.0283489	.825**	0.474241	0.209393	.780*
F3'H6	-0.0311743	.887**	0.34989	0.315907	.804**
F3'H7	-0.0249812	.915**	0.435349	0.326688	.853**
DFR3	-0.634942	.956**	-0.215981	.836**	.985**
DFR6	-.926**	.695*	-0.645239	.956**	.788*
ANS1	-.738*	.858**	-0.40141	.902**	.900**
ANS3	0.475208	-.985**	0.0134603	-.718*	-.996**
UFGT2	-0.185414	.973**	0.268407	0.489742	.924**
UFGT4	-.668*	.937**	-0.249962	.858**	.978**
MYB1	1	-0.386057	.869**	-.917**	-0.523514
MYB30	-0.386057	1	0.0561281	0.665531	.978**
bHLH8	.869**	0.0561281	1	-.679*	-0.0734556
bHLH19	-.917**	0.665531	-.679*	1	.760*
**. Significant correlation at the 0.01 level.
*. Significant correlation at the 0.05 level.

[truncated: 1 more sheets: Table S11]
